# Supplementary material for: Safety and contribution of elderly whole blood donors after raising the upper age limit: Hemovigilance data from a Chinese region from 2012 to 2023
Source: PLoS One. 2025 Sep 10;20(9):e0331838. doi: 10.1371/journal.pone.0331838 (PMC12422449; doi:10.1371/journal.pone.0331838)
Supplement: S1 Table — (XLSX) [file pone.0331838.s001.xlsx]

## Sheet: Sheet1
		Male				Female
2012	years	400ml	300ml	200ml	Total	400ml	300ml	200ml	Total
	18-55	46521	91	10245	56857	31070	82	14391	45543
	56	37	0	10	47	24	0	7	31
	57	26	0	3	29	19	0	2	21
	58	29	0	1	30	11	0	3	14
	59	14	0	2	16	5	0	0	5
2013	18-55	41504	152	10136	51792	30592	172	14586	45350
	56	84	0	18	102	58	0	5	63
	57	53	0	12	65	30	0	8	38
	58	41	0	4	45	25	0	3	28
	59	35	0	3	38	18	0	3	21
	60	1	0	0	1	0	0	0	0
2014	18-55	41697	190	9475	51362	28562	205	14320	43087
	56	95	0	11	106	74	0	6	80
	57	70	0	7	77	40	0	5	45
	58	48	0	10	58	24	0	4	28
	59	50	0	6	56	27	0	1	28
2015	18-55	44644	1296	10781	56721	29984	2210	17477	49671
	56	85	0	14	99	66	1	9	76
	57	88	0	12	100	58	0	9	67
	58	54	0	7	61	46	0	2	48
	59	54	0	7	61	25	0	6	31
	60	1	0	0	1	0	0	0	0
2016	18-55	50152	4556	7351	62059	36061	9488	14481	60030
	56	96	3	9	108	84	5	10	99
	57	89	2	9	100	65	3	14	82
	58	103	0	7	110	59	3	6	68
	59	65	1	7	73	53	1	3	57
2017	18-55	48095	7828	10002	65925	31153	12755	19696	63604
	56	90	1	15	106	62	3	10	75
	57	83	3	4	90	64	4	12	80
	58	64	4	7	75	51	3	7	61
	59	80	2	3	85	55	4	4	63
	60	1	0	0	1	0	0	0	0
2018	18-55	44086	8912	11679	64677	26845	12528	23335	62708
	56	121	4	13	138	67	9	12	88
	57	66	1	8	75	49	5	9	63
	58	74	3	7	84	59	3	6	68
	59	51	2	4	57	48	2	4	54
2019	18-55	45039	11331	15424	71794	25866	13360	27289	66515
	56	216	13	32	261	185	13	37	235
	57	87	4	10	101	46	8	10	64
	58	46	3	4	53	40	5	8	53
	59	59	0	3	62	39	5	11	55
2020	18-55	39880	13704	19911	73495	18068	11730	29066	58864
	56	266	25	44	335	162	17	49	228
	57	170	11	27	208	111	9	30	150
	58	60	4	5	69	32	5	6	43
	59	36	0	5	41	27	1	4	32
	60	0	0	1	1	0	0	0	0
2021	18-55	46332	13868	13848	74048	22099	18441	28022	68562
	56	309	19	41	369	238	24	56	318
	57	278	18	47	343	167	37	40	244
	58	162	16	21	199	120	23	30	173
	59	62	4	9	75	40	8	8	56
2022	18-55	47553	9031	10204	66788	27293	15604	19153	62050
	56	350	37	47	434	276	46	39	361
	57	254	17	30	301	176	29	36	241
	58	235	16	25	276	189	20	21	230
	59	148	16	13	177	102	8	19	129
2023	18-55	45810	13317	17545	76672	20670	13486	25789	59945
	56	358	39	61	458	295	62	70	427
	57	285	37	58	380	231	37	52	320
	58	253	27	35	315	166	23	39	228
	59	241	12	31	284	162	27	29	218
	60	1	0	0	1	2	0	0	2
Total	18-55	541313	84276	146601	772190	328263	110061	247605	685929
	56-60	5724	344	769	6837	4072	453	764	5289
